# Supplementary material for: Interocular conflict from a monocular augmented reality display: Impact of visual characteristics on performance
Source: PLoS One. 2021 Sep 2;16(9):e0256766. doi: 10.1371/journal.pone.0256766 (PMC8412327; doi:10.1371/journal.pone.0256766)
Supplement: S2 Data — (XLSX) [file pone.0256766.s002.xlsx]

## Sheet: Feuil1
	Right eye																Left eye
	HSF-100%				LSF-100%				LSF-60%				LSF-20%				HSF-100%				LSF-100%				LSF-60%				LSF-20%
	Cont 1		Cont 0.6		Cont 1		Cont 0.6		Cont 1		Cont 0.6		Cont 1		Cont 0.6		Cont 1		Cont 0.6		Cont 1		Cont 0.6		Cont 1		Cont 0.6		Cont 1		Cont 0.6
	With pulsing	Without pulsing	With pulsing	Without pulsing	With pulsing	Without pulsing	With pulsing	Without pulsing	With pulsing	Without pulsing	With pulsing	Without pulsing	With pulsing	Without pulsing	With pulsing	Without pulsing	With pulsing	Without pulsing	With pulsing	Without pulsing	With pulsing	Without pulsing	With pulsing	Without pulsing	With pulsing	Without pulsing	With pulsing	Without pulsing	With pulsing	Without pulsing	With pulsing	Without pulsing
S01	879.816	798.264	958.663	953.536	903.677	1003.51	904.208	958.505	916.759	828.656	882.361	798.035	890.713	791.013	754.517	835.609	883.332	938.226	888.65	889.766	1167.71	804.268	808.475	820.51	861.244	1022.69	827.235	805.889	908.463	842.853	920.305	843.157
S02	855.876	775.401	805.99	756.157	752.449	778.677	777.549	744.96	764.624	775.09	719.862	825	875.788	808.477	703.31	746.003	727.329	787.13	811.529	763.622	796.037	791.653	737.428	750.672	721.509	726.221	768.798	731.33	794.263	902.236	713.727	720.351
S03	877.142	745.025	813.321	884.441	891.68	952.277	838.795	952.664	909.981	879.795	864.636	934.789	866.057	838.662	870.552	871.76	895.95	818.916	882.59	923.223	976.783	945.374	883.907	890.179	940.759	931.86	860.587	793.86	837.855	855.24	917.803	1062.51
S04	820.826	759.794	879.704	820.043	741.772	839.732	762.514	829.638	782.42	801.303	734.48	758.448	709.912	806.51	671.46	768.831	842.101	821.645	786.467	782.348	872.093	724.126	818.93	735.467	751.653	793.579	689.266	734.373	952.128	708.305	757.358	813.925
S05	934.32	926.803	896.288	976.746	934.586	877.405	918.445	1202.24	913.679	1049.48	934.477	920.271	968.033	916.527	887.865	930.388	999.138	921.909	903.09	858.459	892.931	929.137	911.77	972.955	863.701	821.05	905.192	963.09	853.626	826.224	969.621	930.415
S06	762.917	663.507	771.125	713.712	725.158	743.857	668.689	688.857	717.766	819.862	744.146	688.026	714.691	769.622	718.762	665.673	787.575	738.102	803.779	756.379	784.972	704.503	717.883	781.313	701.645	678.172	732.078	752.184	721.968	757.29	634.911	747.324
S07	739.714	703.873	722.924	696.85	764.328	701.265	726.285	711.066	779.208	695.834	703.314	676.887	696.566	706.566	607.367	636.596	740.19	690.751	738.901	718.899	744.907	695.24	690.623	676.034	665.416	682.142	688.63	656.376	710.764	683.655	659.515	719.956
S08	696.671	647.354	666.498	824.524	678.252	722.049	672.706	682.144	665.181	723.683	668.129	741.181	640.739	659.332	614.962	731.297	962.622	803.591	786.294	729.646	846.333	703.291	729.719	752.253	862.601	736.903	735.519	749.673	858.779	868.89	638.049	763.388
S09	684.003	637.498	716.931	711.46	602.624	627.301	642.089	624.782	666.653	659.477	673.011	589.173	622.033	715.182	575.34	681.097	661.986	618.505	623.232	595.429	619.544	712.553	642.089	606.232	581.328	639.724	688.532	602.268	599.878	655.208	545.55	593.836
S10	1161.53	1003.93	1199.65	979.49	1228.24	1164.46	1028.58	1450.09	921.12	978.33	1368.72	996.436	1245.31	1037.4	1123.12	1026.17	1357.2	1200.98	1265.67	1292.77	1077	1196.73	1103.27	1104.17	1039.64	997.521	1149.12	1122.29	1251.36	1223.94	989.109	1097.15
S11	727.125	723.748	883.676	803.959	857.431	821.915	728.6	831.157	766.07	772.42	744.625	998.481	793.238	676.667	711.998	NaN	1000.03	770.554	823.781	753.29	960.571	890.702	880.326	791.723	884.423	746.621	841.104	734.29	952.376	837.647	840.679	766.095
S12	659.835	658.32	684.535	711.589	730.446	670.191	643.557	706.807	643.355	711.539	712.977	648.932	714.978	585.481	742.798	785.706	704.259	751.102	737.724	698.042	706.315	671.886	640.821	685.015	703.183	700.789	676.165	664.073	678.184	668.842	789.174	669.895
S13	911.466	884.823	859.103	946.292	1097.34	955.311	987.591	982.211	965.181	851.782	938.593	888.637	920.963	804.308	942.805	878.077	1077.8	905.101	885.413	931.362	1177.83	1224.97	875.091	1064.76	1100.04	1104.22	1088.23	1099.05	1094.18	1041.06	1016.26	897.076
S14	831.363	770.775	751.583	796.356	821.272	720.936	805.695	789.807	708.76	692.689	759.502	776.519	771.931	754.883	722.837	782.069	844.118	790.233	724.798	798.053	736.044	773.379	760.17	689.775	791.232	771.468	725.094	732.234	792.161	826.1	662.604	813.193
S15	1026.48	1058.65	930.422	938.998	1051.42	902.232	903.33	1123.64	939.649	937.785	842.78	882.736	950.071	786.559	914.551	778.96	1020.89	1212.57	991.607	879.218	921.548	899.075	897.981	983.429	760.985	854.275	938.534	818.972	1020.32	808.545	920.956	865.778
S16	798.774	702.274	698.993	734.391	754.491	809.724	733.86	787.571	699.487	776.868	791.799	782.415	783.509	728.877	684.518	752.213	791.762	840.632	784.741	705.55	712.88	791.269	760.857	823.442	719.816	761.062	697.377	750.361	749.478	757.129	650.147	710.363
S17	953.606	841.723	803.198	845.985	855.821	837.752	812.602	904.248	909.984	858.303	844.868	874.511	869.246	853.386	813.321	906.405	884.293	872.972	864.242	837.395	962.514	895.061	955.118	876.062	889.769	903.076	939.652	837.518	851.068	876.623	854.261	810.786
S18	818.954	867.659	946.443	849.38	885.128	892.811	773.67	949.63	860.407	771.961	842.304	807.264	814.751	742.276	735.948	871.111	800.946	752.273	753.263	832.029	814.698	796.845	778.29	769.061	733.211	747.053	780.316	731.794	734.572	798.133	686.99	713.75
	881.574	868.245	923.657	921.651	1035.69	903.888	856.342	889.507	889.002	925.672	854.798	801.962	899.588	816.933	837.411	839.383
	791.603	781.265	808.76	759.89	774.243	785.165	757.489	747.816	743.067	750.656	744.33	778.165	835.025	855.357	708.518	733.177
	886.546	781.97	847.955	903.832	934.232	948.825	861.351	921.422	925.37	905.828	862.612	864.324	851.956	846.951	894.177	967.135
	831.463	790.72	833.086	801.196	806.933	781.929	790.722	782.553	767.036	797.441	711.873	746.41	831.02	757.408	714.409	791.378
	966.729	924.356	899.689	917.603	913.758	903.271	915.108	1087.6	888.69	935.265	919.835	941.68	910.83	871.376	928.743	930.402
	775.246	700.805	787.452	735.046	755.065	724.18	693.286	735.085	709.705	749.017	738.112	720.105	718.33	763.456	676.836	706.498
	739.952	697.312	730.913	707.874	754.618	698.253	708.454	693.55	722.312	688.988	695.972	666.631	703.665	695.11	633.441	678.276
	829.646	725.472	726.396	777.085	762.292	712.67	701.212	717.199	763.891	730.293	701.824	745.427	749.759	764.111	626.505	747.342
	672.994	628.001	670.081	653.445	611.084	669.927	642.089	615.507	623.99	649.601	680.771	595.72	610.956	685.195	560.445	637.466
	1259.36	1102.45	1232.66	1136.13	1152.62	1180.6	1065.93	1277.13	980.379	987.926	1258.92	1059.36	1248.33	1130.67	1056.12	1061.66
	863.577	747.151	853.729	778.625	909.001	856.308	804.463	811.44	825.246	759.52	792.864	866.385	872.807	757.157	776.338	766.095
	682.047	704.711	711.13	704.815	718.381	671.039	642.189	695.911	673.269	706.164	694.571	656.503	696.581	627.162	765.986	727.801
	994.631	894.962	872.258	938.827	1137.59	1090.14	931.341	1023.49	1032.61	978	1013.41	993.842	1007.57	922.685	979.533	887.576
	837.74	780.504	738.191	797.204	778.658	747.158	782.932	739.791	749.996	732.079	742.298	754.377	782.046	790.491	692.721	797.631
	1023.69	1135.61	961.015	909.108	986.485	900.654	900.656	1053.53	850.317	896.03	890.657	850.854	985.194	797.552	917.754	822.369
	795.268	771.453	741.867	719.97	733.686	800.496	747.358	805.507	709.651	768.965	744.588	766.388	766.494	743.003	667.333	731.288
	918.95	857.347	833.72	841.69	909.168	866.407	883.86	890.155	899.877	880.689	892.26	856.015	860.157	865.005	833.791	858.596
	809.95	809.966	849.853	840.704	849.913	844.828	775.98	859.346	796.809	759.507	811.31	769.529	774.662	770.205	711.469	792.43
	898.782	921.357	867.858	848.329
	785.379	766.178	754.054	783.019
	855.076	916.457	889.533	890.055
	814.116	790.534	755.69	773.553
	927.094	954.934	921.368	910.337
	749.637	726.904	729.235	716.28
	719.013	713.718	693.476	677.623
	764.65	723.343	735.359	721.929
	656.13	634.652	637.521	623.515
	1182.65	1169.07	1071.65	1124.19
	810.77	845.303	811.004	793.099
	700.676	681.88	682.627	704.382
	925.17	1045.64	1004.47	949.342
	788.41	762.135	744.687	765.722
	1007.35	960.332	871.964	880.717
	757.14	771.762	747.398	727.029
	862.927	887.397	882.21	854.387
	827.618	832.517	784.289	762.191
	Right Eye
	HSF-100%																BSF-100%																BSF-60%																BSF-20%
	Cont.1								Cont.0.6								Cont.1								Cont.0.6								Cont.1								Cont.0.6								Cont.1
	With pulsing				Without pulsing				With pulsing				Without pulsing				With pulsing				Without pulsing				With pulsing				Without pulsing				With pulsing				Without pulsing				With pulsing				Without pulsing				With pulsing
	Monocular event		Binocular event		Monocular event		Binocular event		Monocular event		Binocular event		Monocular event		Binocular event		Monocular event		Binocular event		Monocular event		Binocular event		Monocular event		Binocular event		Monocular event		Binocular event		Monocular event		Binocular event		Monocular event		Binocular event		Monocular event		Binocular event		Monocular event		Binocular event		Monocular event
	SE	LE	SE	LE	SE	LE	SE	LE	SE	LE	SE	LE	SE	LE	SE	LE	SE	LE	SE	LE	SE	LE	SE	LE	SE	LE	SE	LE	SE	LE	SE	LE	SE	LE	SE	LE	SE	LE	SE	LE	SE	LE	SE	LE	SE	LE	SE	LE	SE
S01	885.199	987.606	800.167	846.292	825.1	801.133	679.287	887.534	870.785	946.228	858.335	1159.3	941.669	1112.93	870.987	888.558	747.663	866.792	941.744	1058.51	1024.97	1241.74	821.227	926.099	936.153	984.749	800.015	895.916	799.966	1146.41	974.894	912.749	875.222	841.733	837.464	1112.62	775.137	962.503	701.901	875.083	816.573	1104.36	800.145	808.366	837.811	920.803	658.465	775.06	958.654
S02	831.753	737.479	937.569	916.703	745.93	728.704	712.79	914.179	824.955	912.8	723.699	762.506	724.888	804.453	735.198	760.089	733.343	820.799	716.888	738.767	774.979	856.258	770.877	712.592	658.127	866.792	720.947	864.331	766.713	812.934	645.857	754.338	812.686	779.245	713.904	752.661	716.856	937.579	704.308	741.618	679.379	750.235	683.244	766.589	808.749	853.954	741.547	895.752	828.17
S03	924.987	920.871	925.236	737.476	704.329	683.851	720.982	870.936	682.382	908.385	820.95	841.567	866.201	920.984	854.401	891.617	724.948	995.744	975.02	871.01	833.366	1075.41	891.925	1008.41	808.586	866.76	754.383	925.452	856.403	1054.52	845.698	1054.04	796.265	856.04	879.276	1108.34	908.687	1058.39	785.407	766.699	804.403	1066.77	775.003	812.375	955.716	1091.77	854.133	837.534	828.466
S04	787.473	957.986	775.254	762.589	803.939	741.356	741.704	752.177	845.673	1004.46	804.295	864.385	833.191	912.549	730.195	804.237	712.308	816.859	646.106	791.817	791.727	1025.16	816.918	725.125	674.722	846.019	737.648	791.666	826.602	996.08	749.92	745.952	750.319	966.589	687.765	725.007	841.745	817.461	737.593	808.412	737.739	771.018	662.553	766.61	762.7	945.81	641.692	683.588	767.191
S05	956.278	925.108	966.513	889.383	874.164	949.594	875.099	1008.36	939.082	970.813	862.788	812.469	1028.84	1129.18	978.131	770.834	941.658	1015.53	879.348	901.804	858.217	992.577	837.942	820.885	766.519	1004.47	908.392	994.399	1179.43	1337.72	995.783	1296.03	1008.78	841.611	900.136	904.19	1050.08	1268.34	883.319	996.182	942.062	1008.44	866.619	920.789	904.356	1041.56	897.635	837.529	975.561
S06	712.552	760.045	752.38	826.691	658.497	657.881	595.942	741.71	791.569	841.982	671.827	779.121	674.886	725.349	662.859	791.753	670.834	750.332	699.999	779.47	687.525	770.917	750.217	766.77	637.737	758.492	616.82	661.706	716	729.421	662.48	647.528	699.852	756.09	714.732	700.388	683.52	904.226	941.678	750.023	687.685	762.511	737.574	788.813	709.934	741.594	654.647	645.927	762.945
S07	712.468	754.242	754.415	737.731	694.603	691.403	662.602	766.884	678.927	792.027	670.835	749.906	719.535	708.398	642.842	716.624	688.858	999.994	697.38	671.08	665.031	785.634	683.43	670.967	724.986	766.777	725.615	687.762	737.58	804.382	633.211	669.089	733.44	941.522	650.097	791.773	679.119	816.789	600.088	687.342	600.088	804.55	687.716	720.901	623.759	766.217	637.521	680.051	727.473
S08	679.103	754.308	664.286	688.985	637.577	620.668	611.178	719.991	619.566	742.349	612.332	691.744	918.216	875.266	771.126	733.486	687.379	675.31	691.798	658.519	687.539	729.33	621.138	850.189	595.793	791.733	621.057	682.239	637.143	783.331	675.01	633.091	602.055	804.304	654.237	600.129	679.28	848.435	633.613	733.403	685.132	654.282	624.987	708.113	791.668	834.769	671.431	666.855	696.241
S09	622.312	729.242	620.921	748.113	641.626	724.839	533.423	650.104	716.611	825.872	575.173	750.068	683.116	716.774	670.941	775.011	541.547	646.105	685.111	537.733	562.558	612.63	630.028	703.986	620.978	626.196	633.26	687.922	650.279	709.212	541.665	619.078	645.833	749.903	633.238	637.638	725.196	737.513	529.297	645.902	612.687	654.26	620.923	804.174	562.484	608.144	587.444	598.618	591.665
S10	983.155	1229.34	1146.08	1287.56	1104.06	874.463	899.634	1137.56	1129.07	1254.42	1215.07	1200.05	1018.11	978.902	991.955	928.993	1012.52	1237.6	1312.6	1350.22	999.673	1455.55	1154.45	1120.95	1066.61	1009.57	966.648	1071.51	1379.11	2272.66	1145.83	1208.41	787.515	1005.12	1008.42	883.421	954.247	1175.54	862.659	920.874	1395.99	1458.25	1241.67	1378.96	1003.59	1123.77	891.735	966.651	1281.31
S11	649.91	724.968	812.708	720.914	683.501	668.099	668.361	875.032	796.719	883.597	808.497	1045.89	849.748	907.188	700.475	758.426	825.125	916.815	895.793	791.991	759.888	929.318	804.446	794.006	640.105	778.16	741.765	754.368	875.039	939.31	804.099	733.219	720.99	845.774	737.575	759.94	725.184	910.214	658.361	795.92	700.185	837.617	715.732	724.965	1025.39	1016.39	745.793	1210.83	829.547
S12	704.137	668.207	654.358	612.64	641.831	678.998	608.242	704.209	651.782	777.758	683.465	625.136	720.738	750.309	671.069	704.239	702.531	806.485	733.397	679.372	651.009	783.418	646.173	600.164	615.341	691.809	604.284	662.793	672.972	783.563	633.221	737.471	596.115	760.58	629.241	587.482	695.969	829.239	637.628	683.32	722.479	671.006	620.967	837.457	641.962	693.72	614.159	645.889	680.896
S13	916.578	874.76	958.509	896.017	854.151	800.178	879.306	1005.66	837.444	1003.16	808.383	787.421	837.475	1041.76	895.999	1009.94	1201.47	1233.43	945.928	1008.52	933.387	1079.4	950.14	858.318	950.118	1237.32	912.733	850.192	1008.26	979.544	1037.24	903.807	1065.04	1066.56	762.561	966.562	843.078	908.446	804.311	851.293	900.071	1012.53	833.469	1008.31	869.421	904.206	875.046	905.875	838.059
S14	783.343	900.065	779.439	862.605	733.417	820.456	729.19	800.036	755.711	817.203	720.968	712.451	787.628	829.468	755.86	812.467	737.431	926.627	733.441	887.59	729.067	737.573	679.401	737.703	776.236	808.511	816.732	821.301	745.941	862.804	752.815	797.668	687.677	879.067	647.417	620.878	671.07	820.685	641.685	637.317	754.181	795.9	700.143	787.784	729.388	912.448	708.362	755.88	725.205
S15	1030.51	1095.94	1016.83	962.656	1154.06	1032.87	831.053	1216.61	921.038	929.589	869.356	1001.71	1155.19	1066.79	775.071	812.996	1026.63	1021.01	1057.94	1100.12	983.295	1008.43	817.094	800.11	862.582	1121.01	737.851	891.877	1245.78	1171.08	873.436	1204.26	787.952	1195.53	841.74	933.37	929.105	1070.96	945.954	805.12	846.056	954.291	750.077	820.696	934.417	924.792	809.733	862.002	871.176
S16	802.744	825.137	804.708	762.508	833.755	683.327	504.202	787.811	733.428	779.029	608.526	674.989	695.724	833.277	716.817	691.745	747.658	893.429	689.925	686.953	813.188	887.59	721.388	816.729	745.826	720.955	750.077	718.581	841.633	800.257	770.781	737.615	650.327	718.422	691.699	737.498	735.112	920.835	716.516	735.009	791.835	854.197	796.208	724.958	846.225	874.938	754.274	654.225	742.006
S17	1089.18	933.605	975.085	816.557	858.337	766.695	800.178	941.682	774.945	816.674	791.758	829.417	912.43	821.199	758.564	891.748	868.655	891.636	829.31	833.684	737.558	950.474	829.542	833.435	737.718	799.87	766.75	946.069	920.911	962.772	829.1	904.21	842.077	1008.11	856.431	933.321	850.051	979.255	745.034	858.873	788.121	929.317	762.224	899.81	848.644	1000.02	824.252	825.124	902.088
S18	799.692	920.903	800.152	750.252	820.832	907.799	876.792	865.214	1396.36	933.733	683.417	772.26	775.027	1209.75	675.283	737.455	898.884	864.708	904.283	872.637	1045.95	987.581	791.727	745.993	724.943	879.124	694.546	796.066	940.077	1275.3	754.058	829.088	741.754	1087.43	808.359	804.09	762.635	820.934	691.785	812.489	995.962	833.378	743.518	796.359	896.073	791.562	824.892	716.528	837.926
[truncated: 79 more columns]
