# Supplementary material for: Interocular conflict from a monocular augmented reality display: Impact of visual characteristics on performance
Source: PLoS One. 2021 Sep 2;16(9):e0256766. doi: 10.1371/journal.pone.0256766 (PMC8412327; doi:10.1371/journal.pone.0256766)
Supplement: S3 Data — (XLSX) [file pone.0256766.s003.xlsx]

## Sheet: Feuil1
	Right Eye
	HSF-100%																BSF-100%																BSF-60%																BSF-20%
	Cont.1								Cont.0.6								Cont.1								Cont.0.6								Cont.1								Cont.0.6								Cont.1
	With pulsing				Without pulsing				With pulsing				Without pulsing				With pulsing				Without pulsing				With pulsing				Without pulsing				With pulsing				Without pulsing				With pulsing				Without pulsing				With pulsing
	Monocular event		Binocular event		Monocular event		Binocular event		Monocular event		Binocular event		Monocular event		Binocular event		Monocular event		Binocular event		Monocular event		Binocular event		Monocular event		Binocular event		Monocular event		Binocular event		Monocular event		Binocular event		Monocular event		Binocular event		Monocular event		Binocular event		Monocular event		Binocular event		Monocular event
	SE	LE	SE	LE	SE	LE	SE	LE	SE	LE	SE	LE	SE	LE	SE	LE	SE	LE	SE	LE	SE	LE	SE	LE	SE	LE	SE	LE	SE	LE	SE	LE	SE	LE	SE	LE	SE	LE	SE	LE	SE	LE	SE	LE	SE	LE	SE	LE	SE
S01	458.5	280	289	464	329.5	231.5	267.5	408	216.667	199.333	464.667	191	434	334	227.5	275.5	259.5	296	280	396.667	389	405	282.667	303.5	598	186	290	362	246	241	300	313.333	348	366	260	524	314	309.333	254	277.333	218.667	170	243	216.667	354.5	342.667	265.5	257	393.5
S02	302	370.5	397.333	251.5	278	237	266	340.5	249	292.5	252	338	320	318	386	384	325	394	286	306	210	320	335.5	316.5	229	310	312	306	313.333	383.5	185.5	375.5	330.667	310.667	110	316.667	331.5	319	328	332.5	286	314.5	310	352.5	304.667	311.5	261	286.667	308
S03	247.333	297.5	265	345.5	314	281	324.5	250.5	241.333	344	322.667	444	234	302.5	365.5	343.333	130	128	124	292	323	315.5	386	269	416.5	263.5	171	304.667	182.667	434	269	313.5	166	255	117.333	223	314.5	339.333	229.333	309	213	204	225.333	220	284	157	175.333	361.333	542
S04	379.5	571.5	454	303.5	416.5	436	397	501.5	496.5	669	480.667	506.5	509.5	591	363.5	435.333	319	477	389.5	439	297.5	585.5	528	402	288.667	514.5	449	453	458.5	631.333	462	452.5	235.5	531	237	338	461.5	527	472.5	444	277	434.5	399.5	405	492	548.5	244	413.5	248.5
S05	276	315.5	217	283	295.5	272	216	217	250	254	255	310	373.333	235.333	192.667	183.333	248.5	353	137	270	308	243.333	170	182	222.5	239	284	307.5	303.333	331.5	219	173		232	299.5	229.333	401.5	152	375.5	236	200	331.5	273.333	122.667	214.5	313	124	354.5	243.333
S06	364.5	337.5	350	364.5	258	263	272.5	309	264	262.667	202.5	341.5	292	374	297	295.5	230	299	191.5	350	383.5	379.5	467	331	278.5	309	250.5	273	215.5	327	274	315.5	196.5	303.333	268	291.333	236	259.5	503	278.667	281	393	372	310.5	337.5	316.5	242.5	268.5	217.5
S07	256	211.5	273	221	238.5	270.667	256	322.5	161.5	314.667	354	235.5	398	322	207.5	218	342.5	561.333	300	349	359.333	373	341.333	271.333	364	248.667	156.667	312.5	268.5	218	343.5	343.5	430	322	263.333	247.333	166	340	320.5	370.5	201	285.5	354	392.667	336	276.5	244	351.5	233.5
S08	293.5	351.333	277.5	361	232	255	312	351.5	281.333	242.5	295.333	320.5	425	303.333	205	251	270	249.333	294	373.5	199.5	296	276	436.5	272	432	184	363.5	271	343.5	194	290	179	337.5	226	258	241.5	318	232.5	372	170	297	264	266	261	328.5	304	330	306.5
S09	512	210.667	222.5	317	160	304.5	184	180	191.333	217.333	216	257.333	325.333	339	360	310	454.667	153	279	124	134	340	180	280					229.5	318	140	174.667	296	263	230.667	212.667	208.667	383	203	207.333	174	235	298	278.667	408.5	126	189	313	210
S11	225.5	329.5	288.667	253.5	298	182	232.5	351.5	276.5	288	320.5	354.667	308	180	390	348.5	231.333	189.333	304.667	308	299.5	418.667	329	397.333	289	208.5	232	364	266	279	177.333	318.5	381.5	284	289	218.5	312.5	313	305.5	258	159.333	322	317.5	284.5	334	212.667	355	404.5	190
S12	169.333	301.5	237.5	220	292	213.5	268	384	196	272.5	213	257.5	306	277.5	257.5	324.5	208	293.333	168	243.5	300.5	250.5	265.5	303.5	338	206	239.5	310	203.333	258.667	256	352	118.667	293	267	246	254	340	281	278	220.5	255.5	269.5	226	309	222.667	210	347.5	269
S13	485	291.5	374	569	406.5	361	386	570	375	382.5	338.5	467.5	388	531	356.5	433.5	568.5	458	337.333	491	395.5	190	342	425	387	685.5	471	471.5	604.667	478.5	265	579	529.333	455	539.333	399.5	482.5	289	414.5	555.5	298	320	478.5	551	588	476	571	478	409.5
S14	224	425.333	123	427.5	182	232	376	406	224.667	234	258.5	294.5	426.667	389.5	297	401.333	208	534	325.5	191.333	298.5	192.5	292	241	324	175	230	277.333	168.667	256	153	184	104		246.667	196	168	289.333	277.333	279	116	348	113.333	122	217.5	311	164	351	252
S15	326.5	318.5	376.667	352	565	444	395.5	452.5	255	378.667	270	315.333	464.667	439	356	342.5	320	345.333	304	384	426.5	490	289	415	326	545.333	300.5	270.5	383.333	379.333	336	460.5	291	439	219.333	312.667	477.5	631	364	383.333	354.5	435.5	309.333	327	281	367	350.667	318	252.5
S16	335	453.333	519.5	369.5	216	336.667	298	464.5	351	514.667	280	385	260	295	318	412	226	461.333	317.5	406.667	326	459.5	286.667	428	391.5	301.5	458.5	388.5	336.5	338	386.5	387.5	244	565	317.5	338	388.5	344.667	375	409	296.5	492.5	401.5	356	428.5	496.5	347	420	253
S17	507.5	430	505.333	392	341.5	289	401.5	409.5	319	327	292	412	435	402.5	362.5	465.5	289.333	326.667	286	373.333	216.5	192	332.5	277	233.5	407.5	380.5	405	397.333	365	208.5	336	390.5	382.5	404	293.5	375.5	472.5	343	362	139	270.5	285.5	306	420.5	305.5	301.5	495.5	444.5
S18	538.5	492	172.5	367.5	308	468.5	322.667	410.667	744	359.333	358	445.5	476	659	310	457	390	393.5	386	500.5	245	505	318	357.5	391	624.5	387.5	350	277	1018.67	380	437.5	342.5	516.5	322.5	370	411.333	473	367.5	398.5	476.667	608.5	337.5	395.5	449.5	370	294.5	295.5	373.5
[truncated: 79 more columns]
