# Supplementary material for: Interocular conflict from a monocular augmented reality display: Impact of visual characteristics on performance
Source: PLoS One. 2021 Sep 2;16(9):e0256766. doi: 10.1371/journal.pone.0256766 (PMC8412327; doi:10.1371/journal.pone.0256766)
Supplement: S4 Data — (XLSX) [file pone.0256766.s004.xlsx]

## Sheet: Feuil1
	Right Eye
	HSF-100%																BSF-100%																BSF-60%																BSF-20%
	Cont.1								Cont.0.6								Cont.1								Cont.0.6								Cont.1								Cont.0.6								Cont.1
	With pulsing				Without pulsing				With pulsing				Without pulsing				With pulsing				Without pulsing				With pulsing				Without pulsing				With pulsing				Without pulsing				With pulsing				Without pulsing				With pulsing
	Monocular event		Binocular event		Monocular event		Binocular event		Monocular event		Binocular event		Monocular event		Binocular event		Monocular event		Binocular event		Monocular event		Binocular event		Monocular event		Binocular event		Monocular event		Binocular event		Monocular event		Binocular event		Monocular event		Binocular event		Monocular event		Binocular event		Monocular event		Binocular event		Monocular event
	SE	LE	SE	LE	SE	LE	SE	LE	SE	LE	SE	LE	SE	LE	SE	LE	SE	LE	SE	LE	SE	LE	SE	LE	SE	LE	SE	LE	SE	LE	SE	LE	SE	LE	SE	LE	SE	LE	SE	LE	SE	LE	SE	LE	SE	LE	SE	LE	SE
S01	207	238	263	259	260.5	289.5	224.5	324	307.5	313	375	339.5	202.5	269.5	254	259	216	232.5	238.5	274.5	227	262.667	222	247.5	218	227	260	305	240	275.5	273.5	275.5	210	242.5	212	334	239.5	215.5	217.5	272	228	371.5	142.667	333	223	204	210.667	253.333	201
S02	244.5	237.5	298.5	339	273.5	205	207	268.5	301	283	268	236	289.5	261	245.5	282.5	263.5	361	174	240	197	279.5	239	243.333	177.5	320.5	251.5	296	331	270.5	177.5	250.5	274.5	295	168.5	278	229	312.5	226.5	227.5	577	256.5	242.5	242.5	331.5	272.5	283.5	357.5	302
S03	361	263.5	329.5	231.5	227	302	246.5	306.5	275.5	285	244	223	193	288	226.5	297	402	383.5	282	344.5	266.5	322.5	223	296.5	258	299.5	210.5	279	215	293	217.5	288	225	283	257.5	457	428.5	321.5	278	266.5	343	518	343	280	316.5	437	184.5	355	231.5
S04	227.5	223	201	219.5	222.5	208	203	224	206	231	203.5	206.667	206	247	204.5	205	329	252	215	204.5	223.5	227.5	203.333	215	228.5	236.5	315	236.5	245.5	221.5	234.5	206.5	187	250	173	239.5	226	213	209.5	214.5	218	206.5	204	212.5	219	218.667	158.5	203	246.5
S05	326	361.5	319	267.5	271	368.5	299	266	338.5	257.5	201	255	369.333	354	332	314.5	348.5	320	140	319.5	328.5	263.5	241	271.5	302	333	313.5	304	282	385.5	256.5	236.5	287	351.5	284.5	311.5	287	295	284	366	136.667	372	203.333	217	183	293	139.5	223	334
S06	222.5	241.5	277	235.5	223	153.5	212.5	230.667	253	384	179	267	233	229.5	214	169.5	262.5	243.5	170	292	216.5	231.5	204.667	216.667	230.5	228.5	221	216.5	169	225	214.667	218	281.5	275	226.5	241.5	262.5	325.5	266	260.5	213.333	205.5	214.667	214	208.667	240.5	221	218	169.5
S07	220	239.5	175	274.5	226	204	152.5	245.333	205	281	203	264	311.5	240	156	183	266.5	212.5	273	221.5	227.5	253.5	226.5	206	267	272	193	241.333	275.5	330	233.333	323.5	258	393.5	264.5	291	277.5	274	207.5	222	363	203.5	217	252	203.5	138	172.5	205.5	182
S08	235.5	287	224	208.667	253	226.5	220	224	258.667	218	240	217	269	256.5	304.5	251.5	292.5	272	286.5	222	261	292	219.333	233	238.5	249	230.5	262.667	244	291.5	182.5	236.5	179.5	290.667	176	224.5	258	306.667	224	233	209	246.5	237	305	243	273.5	246.5	274	258.5
S09	252.5	247	209	202.667	260	262.5	240.5	258	209	296.5	203	218	236	249.5	245	305	226	251	248	280.5	287.333	277.5	234	430	Ø	Ø	Ø	Ø	287.5	218	360.5	274.5	214	299.5	290.5	277.5	154	272	157.5	439.5	289	253.5	267	205	204.5	207.5	204	233	206.667
S11	211	222	237.333	245.333	227	345.5	264	238	253.5	236.5	290	367.5	254.5	203.5	230.5	243	229.5	233.5	265	234	291	278.5	228	266.5	247.5	267	285.5	233.5	323.333	248.5	157	204.667	206.667	258.5	231	222.5	215.5	274.5	205	217	211.5	229.5	217.5	224	246.5	231.5	216	270	384.5
S12	247	238.5	215.5	243.5	215	228.5	211.5	246	206.5	211.5	202	206	236	220.5	224.5	225	276	279.5	221	236.5	233	213.5	223.333	203.5	211.5	227.5	219.5	202	265.5	269.5	244	275.333	163.5	230.5	239.333	229.5	281	244.5	243.5	298	253.5	213	243	299.5	217.5	252	161.5	213.5	251.5
S13	221.5	330	267	233	270	224	225	236.5	254.5	348.5	171	214.5	295	257.5	278.5	256	287.5	327.5	275	252	255.5	386	209.5	218	350	299.5	237	241.5	316	273	347	224	221	225.5	326	222.5	249.333	195.5	157	211.5	269.5	385.5	256	231.5	207	228	211	211	222.5
S14	331.5	304	132.5	260.5	315	298.667	248.5	238	346	356	252.5	274	289.5	265.5	249.333	291	291	462	238.5	411.5	240	179	283.5	244	282.5	346.5	303.5	303.5	189.5	332.5	224.5	229	134.5	468	268.5	265.5	285.5	326.5	288.667	259.5	138.5	299.5	268.5	275.5	258	240.5	321	203.5	284
S15	304.5	333.5	369	249	331	344.5	228.5	250.5	183.5	278.5	241	245	244.5	296	236	260	287.5	230	284.5	210	239.5	300.5	241.5	223	355	362.5	269	272.5	355	275	247	221.5	230	276.667	398.5	302	328	439	242	238	258	318	280	268	256.5	241.5	308	249.5	242.5
S16	225.333	237.5	305.5	237.5	353	318	203.333	220	218	227	212.5	226.5	217.5	264	209.333	210.5	269.5	209.5	228	203	235	213	210	295	203.5	223.333	202.5	218.5	156	253.5	216.667	231.5	220	214	281	235	204	258.5	206	212	260	231.5	248.5	236.5	232.5	218.5	231.5	235.5	167
S17	237	300.5	295.5	239.5	225	189	178	257.5	246	277.5	159	261.5	252	234	237	226.667	280	388	285	240.5	267	294	251.5	286	224	225.5	235.5	247.5	396	364.5	304.5	209.333	242.5	264.5	247	271.333	260	281	231	270	119	309	238	309	250.5	218	261	222.5	267.5
S18	274.5	274	196	245	265.5	234	260	285	221	287	209.5	220	202	224	209.5	215.5	258	302	251	224.5	131.5	259	272.5	234	215.5	245	208.5	253	161	236.5	217	220	230.5	233	180.5	236.5	214	235.5	242.667	242.5	263	212.5	205.5	234	286	241.333	234.5	211.5	184
[truncated: 79 more columns]
